# Supplementary material for: Conserved Opposite Functions in Plant Resistance to Biotrophic and Necrotrophic Pathogens of the Immune Regulator SRFR1
Source: Int J Mol Sci. 2021 Jun 15;22(12):6427. doi: 10.3390/ijms22126427 (PMC8233967; doi:10.3390/ijms22126427)
Supplement: Supplementary file 1 [file ijms-22-06427-s001.zip]

Archive with 1 entries (1 files):
- ijms-1233729-supplementary.pdf
